# Supplementary material for: A simulation study of the strength of evidence in the recommendation of medications based on two trials with statistically significant results
Source: PLoS One. 2017 Mar 8;12(3):e0173184. doi: 10.1371/journal.pone.0173184 (PMC5342224; doi:10.1371/journal.pone.0173184)
Supplement: S2 File — (R) [file pone.0173184.s012.r]

library (BayesFactor)

Effect = c(0, 0.2, 0.5, 0.2)
nTrial = c(2, 3, 4, 5, 20)
n = c(20, 50, 100, 500, 1000)
Rep = 500
BF1t = array (, dim = c(length (Effect), length (nTrial), length (n), Rep))


########################## FDA 1TAILED SIMS: TWO OUT OF X SIGN IN EXPECTED DIRECTION, NO OTHER SIGN RESULTS

for (i in 1:length (Effect))
{
	for (j in 1:length (nTrial))
	{
		for (k in 1:length (n))
		{
			if (!((i==2&j>3&k==5)|(i==2&j==5&k==4)|(i==3&j>1&k>3)|(i==3&j==5&k>1)|(i==4&j==2&k>3)|(i==4&j==3&k>2)|(i==4&j==4&k>1)|(i==4&j==5)|(i==5&j>2&k==5)|(i==5&j==5&k==4)))
			{
				cat ("\n ",i,"  ", j,"  ", k,"  ")
				for (l in 1:Rep)
				{
					p = rep (0.5, nTrial[j])
					cat (l)

					while (!(sum (p<.025)==2&sum (p>.975)==0))
					{
						Plac = matrix (rnorm (nTrial[j]*n[k], 0, 1), nTrial[j], n[k])
						if (i<4) Treat = matrix (rnorm (nTrial[j]*n[k], Effect[i], 1), nTrial[j], n[k])
						if (i==4) Treat = matrix (rnorm (nTrial[j]*n[k], rnorm (nTrial[j]*n[k], Effect[5], Effect[5]/2), 1), nTrial[j], n[k])
						
						for (m in 1:nTrial[j]) p[m] = t.test (Treat[m,], Plac[m,], alternative = "greater")$p.value
					}
					BF1t[i,j,k,l] = as.vector (ttestBF (x = as.vector (Treat), y = as.vector (Plac), nullInterval = c(0, Inf)))[1]
				}
			}
		}
	}
}


########################## PLOT 1TAILED MEDIAN RESULTS (FIGS 1, 3, 5, S1)

R = c(-2, 5)
Fig = c("5.tif", "1.tif", "3.tif", "S1.tif")

for (i in 1:length (Effect))
{
	tiff (Fig[i], width = 960, height = 960)
	
	layout (matrix (1:6, 2, 3, byrow = T))
	par (mar = c(4.5, 6.5, 4, 0.5), cex.main = 2, cex.axis = 2)
	for (j in 1:length (nTrial))
	{
		boxplot (at = 1:5, x = t(log (BF1t[i,j,,], base = 10)), axes = F, ylim = R, xlab = "", ylab = "", main = paste ("Total nr of trials:", nTrial[j]), pch = 16, type = 'b')
		abline (h = 0, lty = 2, lwd = 2)
		axis (1, at = 1:5, labels = n)
		axis (2, at = R[1]:R[2], labels = 10^(R[1]:R[2]), las = 1)
		mtext (text = "n per group", side = 1, line = 3, cex = 1.5)
		if (j%in%c(1,4)) mtext (text = "Bayes Factor H1/H0", side = 2, line = 4.5, cex = 1.5)
	}
	
	dev.off ()
}


########################## PLOT 1TAILED PROPORTION RESULTS (FIGS 2, 4, 6, S2)

L1 = apply (BF1t, 1:3, function (x) sum(x<1)/Rep)
L3 = apply (BF1t, 1:3, function (x) sum(x>1&x<3)/Rep)
L20 = apply (BF1t, 1:3, function (x) sum(x>3&x<20)/Rep)
H20 = apply (BF1t, 1:3, function (x) sum(x>20)/Rep)
Fig2 = c("6.tif", "2.tif", "4.tif", "S2.tif")

for (i in 1:length (Effect))
{
	tiff (Fig2[i], width = 960, height = 960)
	
	layout (matrix (1:6, 2, 3, byrow = T))
	par (mar = c(4.5, 6.5, 4, 0.5), cex.main = 2, cex.axis = 2)
	for (j in 1:length (nTrial))
	{
		barplot (rbind (L1[i,j,], L3[i,j,], L20[i,j,], H20[i,j,]), axes = F, ylim = c(0, 1), xlab = "", ylab = "", main = paste ("Total nr of trials:", nTrial[j]), col = 1:4)
		for (k in 1:5) {if (!is.na(L1[i,j,k])) if (L1[i,j,k]>.05) text (x = k*1.2-.45, y = L1[i,j,k]/2, labels = round (L1[i,j,k], 2)*100, col = 'white', cex = 2)}
		for (k in 1:5) {if (!is.na(L3[i,j,k])) if (L3[i,j,k]>.05) text (x = k*1.2-.45, y = L1[i,j,k]+L3[i,j,k]/2, labels = round (L3[i,j,k], 2)*100, cex = 2)}
		for (k in 1:5) {if (!is.na(L20[i,j,k])) if (L20[i,j,k]>.05) text (x = k*1.2-.45, y = L1[i,j,k]+L3[i,j,k]+L20[i,j,k]/2, labels = round (L20[i,j,k], 2)*100, cex = 2)}
		for (k in 1:5) {if (!is.na(H20[i,j,k])) if (H20[i,j,k]>.05) text (x = k*1.2-.45, y = L1[i,j,k]+L3[i,j,k]+L20[i,j,k]+H20[i,j,k]/2, labels = round (H20[i,j,k], 2)*100, cex = 2)}
		axis (1, at = 1.2*(1:5)-.6, labels = n)
		axis (2, las = 1, at = seq(0, 1, .2), labels = seq(0, 1, .2)*100)
		mtext (text = "n per group", side = 1, line = 3, cex = 1.5)
		if (j%in%c(1,4)) mtext (text = "Percentage", side = 2, line = 4.5, cex = 1.5)
	}
	plot (NA, xlim = c(0, 1), ylim = c(0, 1), ann = F, axes = F)
	legend (x = 0, y = 1, fill = 1:4, legend = c("BF<1", "1<BF<3", "3<BF<20", "BF>20"), cex = 2)

	dev.off ()
}


########################## FDA 1TAILED SIMS: TWO OUT OF X SIGN IN EXPECTED DIRECTION, NO OTHER SIGN RESULTS, UNEQUAL VAR BETWEEN GROUPS

BF1tV = array (, dim = c(length (Effect), length (nTrial), length (n), Rep))

for (i in 1:length (Effect))
{
	for (j in 1:length (nTrial))
	{
		for (k in 1:length (n))
		{
			if (!((i==2&j>3&k==5)|(i==2&j==5&k==4)|(i==3&j>1&k>3)|(i==3&j==5&k>1)|(i==4&j==2&k>3)|(i==4&j==3&k>2)|(i==4&j==4&k>1)|(i==4&j==5)|(i==5&j>2&k==5)|(i==5&j==5&k==4)))
			{
				cat ("\n ",i,"  ", j,"  ", k,"  ")
				for (l in 1:Rep)
				{
					p = rep (0.5, nTrial[j])
					cat (l)

					while (!(sum (p<.025)==2&sum (p>.975)==0))
					{
						Plac = matrix (rnorm (nTrial[j]*n[k], 0, 1), nTrial[j], n[k])
						if (i<4) Treat = matrix (rnorm (nTrial[j]*n[k], Effect[i], 1.5), nTrial[j], n[k])
						if (i==4) Treat = matrix (rnorm (nTrial[j]*n[k], rnorm (nTrial[j]*n[k], Effect[5], Effect[5]/2), 1.5), nTrial[j], n[k])
						
						for (m in 1:nTrial[j]) p[m] = t.test (Treat[m,], Plac[m,], alternative = "greater")$p.value
					}
					BF1tV[i,j,k,l] = as.vector (ttestBF (x = as.vector (Treat), y = as.vector (Plac), nullInterval = c(0, Inf)))[1]
				}
			}
		}
	}
}


########################## PLOT 1TAILED MEDIAN UNEQUAL VAR RESULTS (FIGS S3, S5, S7, S9)

R = c(-2, 5)
Fig3 = c("S7.tif", "S3.tif", "S5.tif", "", "S9.tif")

for (i in c(1:3,5))#1:length (Effect))
{
	tiff (Fig3[i], width = 960, height = 960)
	
	layout (matrix (1:6, 2, 3, byrow = T))
	par (mar = c(4.5, 6.5, 4, 0.5), cex.main = 2, cex.axis = 2)
	for (j in 1:length (nTrial))
	{
		boxplot (at = 1:5, x = t(log (BF1tV[i,j,,], base = 10)), axes = F, ylim = R, xlab = "", ylab = "", main = paste ("Total nr of trials:", nTrial[j]), pch = 16, type = 'b')
		abline (h = 0, lty = 2, lwd = 2)
		axis (1, at = 1:5, labels = n)
		axis (2, at = R[1]:R[2], labels = 10^(R[1]:R[2]), las = 1)
		mtext (text = "n per group", side = 1, line = 3, cex = 1.5)
		if (j%in%c(1,4)) mtext (text = "Bayes Factor H1/H0", side = 2, line = 4.5, cex = 1.5)
	}
	
	dev.off ()
}


########################## PLOT 1TAILED PROPORTION UNEQUAL VAR RESULTS (FIGS S4, S6, S8, S10)

L1 = apply (BF1tV, 1:3, function (x) sum(x<1)/Rep)
L3 = apply (BF1tV, 1:3, function (x) sum(x>1&x<3)/Rep)
L20 = apply (BF1tV, 1:3, function (x) sum(x>3&x<20)/Rep)
H20 = apply (BF1tV, 1:3, function (x) sum(x>20)/Rep)
Fig4 = c("S8.png", "S4.png", "S6.png", "S10.png")

for (i in 1:length (Effect))
{
	png (Fig4[i])
	
	layout (matrix (1:6, 2, 3, byrow = T))
	par (mar = c(3.5, 4.8, 4, 0.2))
	for (j in 1:length (nTrial))
	{
		barplot (rbind (L1[i,j,], L3[i,j,], L20[i,j,], H20[i,j,]), axes = F, ylim = c(0, 1), xlab = "", ylab = "", main = paste ("Total nr of trials:", nTrial[j]), col = 1:4)
		for (k in 1:5) {if (!is.na(L1[i,j,k])) if (L1[i,j,k]>.05) text (x = k*1.2-.45, y = L1[i,j,k]/2, labels = round (L1[i,j,k], 2)*100, col = 'white')}
		for (k in 1:5) {if (!is.na(L3[i,j,k])) if (L3[i,j,k]>.05) text (x = k*1.2-.45, y = L1[i,j,k]+L3[i,j,k]/2, labels = round (L3[i,j,k], 2)*100)}
		for (k in 1:5) {if (!is.na(L20[i,j,k])) if (L20[i,j,k]>.05) text (x = k*1.2-.45, y = L1[i,j,k]+L3[i,j,k]+L20[i,j,k]/2, labels = round (L20[i,j,k], 2)*100)}
		for (k in 1:5) {if (!is.na(H20[i,j,k])) if (H20[i,j,k]>.05) text (x = k*1.2-.45, y = L1[i,j,k]+L3[i,j,k]+L20[i,j,k]+H20[i,j,k]/2, labels = round (H20[i,j,k], 2)*100)}
		axis (1, at = 1.2*(1:5)-.6, labels = n)
		axis (2, las = 1, at = seq(0, 1, .2), labels = seq(0, 1, .2)*100)
		mtext (text = "n per group", side = 1, line = 2)
		if (j%in%c(1,4)) mtext (text = "Percentage", side = 2, line = 3.5)
	}
	plot (NA, xlim = c(0, 1), ylim = c(0, 1), ann = F, axes = F)
	legend (x = 0, y = 1, fill = 1:4, legend = c("BF<1", "1<BF<3", "3<BF<20", "BF>20"))

	dev.off ()
}
